# Supplementary material for: Effects of Adenotonsillectomy on Vocal Function
Source: J Pers Med. 2023 Jun 15;13(6):1002. doi: 10.3390/jpm13061002 (PMC10301818; doi:10.3390/jpm13061002)
Supplement: Supplementary file 1 [file jpm-13-01002-s001.zip]

Archive with 1 entries (1 files):
- jpm-2390375-supplementary.pdf
